# Supplementary material for: Neurological Manifestation of Canine Distemper Virus: Increased Risk in Young Shih Tzu and Lhasa Apso with Seasonal Prevalence in Autumn
Source: Viruses. 2025 Jun 6;17(6):820. doi: 10.3390/v17060820 (PMC12197679; doi:10.3390/v17060820)
Supplement: Supplementary file 1 [file viruses-17-00820-s001.zip]

Archive with 1 entries (1 files):
- viruses-3628729-supplementary.xlsx
