# Supplementary material for: Neurological Manifestation of Canine Distemper Virus: Increased Risk in Young Shih Tzu and Lhasa Apso with Seasonal Prevalence in Autumn
Source: Viruses. 2025 Jun 6;17(6):820. doi: 10.3390/v17060820 (PMC12197679; doi:10.3390/v17060820)
Supplement: Supplementary file 1 [file viruses-17-00820-s001.zip › viruses-3628729-supplementary.xlsx]

## Sheet: DISTEMPER GROUP (DG)
ANIMAL	1ST CONSULTATION DATE (DD.MM.YYYY)	EPIDEMIOLOGICAL DATA							CANINE DISTEMPER EXAM				SEAZONALITY	EXTRA-NEURAL MANIFESTATIONS													NEUROLOGICAL SIGNS											NEUROLOCALIZATION				VACCINATION PROTOCOL			MORTALITY RATE
		AGE (MONTHS)	BREED	WEIGHT (Kg)	SEX	NEUTER STATUS	CITY REGION			EXAM TYPE	SAMPLE		SLINICAL SIGNS ONSET (MONTH)	THERE WAS SYSTEMIC CLINICAL SIGNS?	BEFORE OR AFTER THE NEUROLOGICAL SIGNS	DAYS (IF BEFORE) FROM CONSULTATION. DAYS (IF AFTER) FROM THE ONSET OF NEUROLOGICAL SIGNS		WHICH ONE?									ONSET OF NEUROLOGICAL SIGNS (DAYS BEFORE INITIAL CONSULTATION)	WHICH ONE?										NEUROLOCALIZATION	FOCAL OR MULTIFOCAL			MULTIPLE			SURVIVAL (DAYS)	DEATH (MM.DD.AAAA IF YES)	DEATH REASON	KIND OF DEATH	DISEASE PHASE AT DEATH
								CITY	EXAM DATE (MM.DD.YYYY)			RESULT					APATHY	HYPOREXIA / ANOREXIA	NASAL AND/OR OCULAR DISCHARGE	DEHYDRATION	HYPERKERATOSIS	HYPERTHERMIA	DIARRHEA AND/OR VOMITING	ENAMEL HYPOPLASIA	RESPIRATORY SIGNS	DERMAL PUSTULES		MENTAL STATE	MOTOR DEFICTS	MYOCLONUS	BEHAVIORAL CHANGES	SEIZURES	TREMORS	ATAXIA / INCOORDINATION	IMBALANCE	MUSCLE HYPOTROPHY	POSTURAL CHANGES			THERE IS SEQUELAE?	WHICH ONE?	VACCINATION PROTOCOL	MANUFACTORY	PERFORMED BY A QUALIFIED PROFESSIONAL?
1	02.07.2019	19	Mixed breed	9	Male	Yes	South	Goiânia	08.27.2019	PCR	Sample pool	Positive	October	Yes	After	70	No	Yes	No	Yes	Yes	No	Yes	Yes	No	No	270	Depressed	Ambulatory tetraparesis	Yes	Dementia	Generalized	Yes	Proprioceptive and vestibular ataxia	Yes	Masticatory	No	Foebrain and Brainstem	Multifocal	Yes	Seizures	Unavailable	Undefined	Unavailable	608	03.01.2021	Clinical deterioration	Euthanasia	Chronic
2	23.09.2019	12	Shih Tzu	3.6	Male	No	Northwest	Goiânia	09.26.2019	SNAP antigen	Swab	Positive	September	Yes	Before	113	Yes	No	Ocular	No	No	No	No	No	No	No	30	Alert	Non ambulatory tetraparesis	Yes	No	No	No	No	No	Generalized	Decubitus	Brainstem and multifocal spinar cord	Multifocal	Yes	Mioclonus and seizures	Complete	Brazilian brand	No	128	01.29.2020	Unavailable	Natural	Chronic
3	08.04.2020	48	Lhasa apso	8.1	Female	No	South	Goiânia	04.08.2020	SNAP antigen	Cerebrospinal fluid	Positive	March	Yes	Simultaneously	14	No	No	No	Yes	Yes	Yes	No	No	No	No	14	Depressed to stupor	Non ambulatory tetraparesis	No	No	Generalized	No	No	No	No	Head turn	Fobrebrain and brainstem	Multifocal	No	Not applicable	Complete	Zoetis	Yes	1302	No	Not applicable	Not applicable	Not applicable
4	17.07.2020	13	Mixed breed	2.25	Female	Yes	South	Goiânia	07.25.2020	PCR	Cerebrospinal fluid	Positive	November	Yes	After	10	Yes	No	No	No	No	No	Yes	No	No	No	270	Alert	No	Yes	Circling, vocalization and agressiveness	Generalized	No	Proprioceptive ataxia	No	No	No	Fobrebrain and brainstem	Multifocal	Yes	Seizures	Unavailable	Unavailable	Unavailable	754	08.10.2022	Status epilepticus	Natural	Chronic
5	30.08.2021	36	Lhasa apso	5.2	Female	No	East	Goiânia	07.13.2021	PCR	Urine	Positive	June	Yes	Before	80	No	Yes	Ocular	No	No	Yes	Yes	No	Yes	Yes	58	Alert	Ambulatory paresis	Yes	No	Generalized	No	Proprioceptive ataxia	No	No	Thoracolumbar kyphosis	Forebrain	Focal	Yes	Head tremors	Incomplete	Unavailable	Unavailable	851	No	Not applicable	Not applicable	Not applicable
6	01.09.2021	10	Shih Tzu	4.7	Male	No	Northwest	Goiânia	11.08.2021	PCR	Urine	Positive	May	Yes	After	24	No	Yes	Ocular	No	No	No	No	No	No	No	150	Depressed	Ambulatory tetraparesis	No	No	No	Intentional	Cerebellar ataxia	No	No	No	Cerebellum and brainstem	Multifocal	No	Not applicable	Complete	Unavailable	Yes	723	No	Not applicable	Not applicable	Not applicable
7	13.07.2021	5	Mixed breed	Unavailable	Female	No	Other city	Pires do rio	07.13.2021	PCR	Blood	Positive	Unavailable	No	Not applicable	Not applicable	Yes	No	No	No	No	No	No	No	No	No	Unavailable	Alert	Ambulatory paraparesis	No	No	No	No	No	No	No	No	Forebrain and T3-L3 spinal segment	Multifocal	No	Not applicable	Unavailable	Unavailable	No	841	No	Not applicable	Not applicable	Not applicable
8	28.03.2022	5	Mixed breed	3.1	Male	No	North	Goiânia	03.08.2022	Lentz corpuscle	Blood	Positive	March	Yes	Unavailable	Unavailable	Yes	No	Ocular	Yes	No	No	No	No	No	No	3	Depressed	Undefined	No	Undefined	Focal	Undefined	Undefined	Undefined	Undefined	Undefined	Not evaluated	Not evaluated	Not applicable	Not applicable	Incomplete	Unavailable	Unavailable	6	04.03.2022	Status epilepticus	Natural	Acute
9	01.07.2022	9	Shih Tzu	3.3	Female	No	Other city	Senador canedo	07.01.2022	PCR	Blood	Positive	May	Yes	After	60	Yes	No	No	No	No	No	No	No	No	No	7	Depressed	Tetraplegia	No	No	No	Yes	No	No	No	Decubitus	Forebrain, brainstem and multifocal spinal cord	Multifocal	Not applicable	Not applicable	Complete	Grascon	No	7	07.08.2022	Seizures and clinical deterioration	Euthanasia	Acute
10	03.08.2022	12	Mixed breed	7.95	Female	No	North	Goiânia	08.17.2022	PCR	Cerebrospinal fluid	Positive	July	Yes	After	2	No	No	No	No	No	Yes	Yes	No	No	No	12	Alert to less responsive	No	No	Vocalization, circling and head press	No	No	No	No	No	No	Forebrain	Focal	Yes	Mioclonus, seizures and vestibular syndrome	Unavailable	Unavailable	Unavailable	441	No	Not applicable	Not applicable	Not applicable
11	06.09.2022	60	Australian cattle dog	20.2	Female	No	Central west	Goiânia	09.06.2022	SNAP antigen	Ocular discharge	Positive	August	Yes	Before	71	Yes	No	Nasal	Yes	No	Yes	Yes	No	Yes	No	Unavailable	Alert to depressed	Non ambulatory tetraparesis	No	No	No	No	No	No	No	No	C1-C5 spinal segment	Focal	No	Not applicable	Incomplete	Unavailable	Unavailable	421	No	Not applicable	Not applicable	Not applicable
12	23.10.2020	36	Mixed breed	7.0	Female	No	North	Goiânia	09.24.2020	PCR	Blood	Positive	October	Yes	Before	38	No	Yes	Ocular	No	No	No	Yes	No	No	No	6	Alert	No	No	No	No	No	No	No	No	No	Forebrain	Focal	No	Not applicable	Incomplete	Zoetis	Unavailable	1133	No	Not applicable	Not applicable	Not applicable
13	28.02.2020	3	Pinscher	1.15	Male	No	North	Goiânia	02.28.2020	PCR	Blood and urine	Positive	February	Yes	Simultaneously	1	Yes	No	Ocular	No	No	No	Yes	No	No	No	1	Alert	No	No	No	Focal	Yes	No	No	No	Kyphosis	Forebrain	Focal	Not applicable	Not applicable	Incomplete	Unavailable	Unavailable	1	02.29.2020	Status epilepticus	Undefined	Acute
14	22.05.2020	60	Shih Tzu	7.75	Male	No	West	Goiânia	05.22.2020	PCR	Blood and urine	Positive	May	Yes	Before	20	Yes	No	No	Yes	No	No	No	No	Yes	No	7	Depressed	Non ambulatory tetraparesis	Yes	No	Focal	No	No	No	Limbs	Decubitus	Multifocal central nervous system	Multifocal	Unavailable	Unavailable	Complete	Unavailable	Unavailable	516	05.23.2022	Unavailable	Natural	Chronic
15	28.05.2020	UN	Mixed breed	4.9	Male	No	East	Goiânia	05.28.2020	PCR	Blood and urine	Positive	May	Yes	Unavailable	Unavailable	Yes	Yes	No	Yes	No	No	No	No	No	No	22	Depressed	Non ambulatory tetraparesis	No	No	No	Yes	No	No	Generalized	No	Forebrain	Focal	Not applicable	Not applicable	Unavailable	Unavailable	Unavailable	12	06.09.2020	Clinical deterioration and cardiac arrest	Natural	Acute
16	15.05.2020	120	Lhasa apso	6.5	Male	Yes	Other city	Aparecida de Goiânia	05.15.2020	PCR	Urine	Positive	May	Yes	Unavailable	Unavailable	No	No	No	Yes	No	No	No	No	No	No	5	Alert	Non ambulatory tetraparesis	No	No	No	No	No	No	No	No	Multifocal spinal cord	Multifocal	No	Not applicable	Complete	Zoetis	Unavailable	1265	No	Not applicable	Not applicable	Not applicable
17	02.07.2020	48	Shih Tzu	8.7	Male	Yes	Center west	Goiânia	07.02.2020	PCR	Urine	Positive	December	Yes	After	20	No	Yes	Ocular	No	Yes	No	No	No	No	No	50	Alert	Non ambulatory tetraparesis	Yes	No	No	Yes	No	No	No	No	Multifocal central nervous system	Multifocal	Unavailable	Unavailable	Incomplete	Zoetis	Unavailable	Unavailable	No	Not applicable	Not applicable	Not applicable

## Sheet: CONTROL GROUP (CG)
ANIMAL	1ST CONSULTATION DATE (DD.MM.YYYY)	AGE (MONTHS)	BREED	WEIGHT	SEX	NEUTER STATUS	NEUROLOCALIZATION	CITY
1	26.06.18	48	Akita	30.5	Female	Yes	Forebrain	Goiânia
2	23.10.19	11	American staffordshire	31.0	Male	Yes	Forebrain	Rio Verde
3	29.04.20	5	Australian cattle dog	7.5	Male	No	Multifocal central nervous system	Goiânia
4	22.07.20	96	Australian cattle dog	NI	Female	No	Myelopathy	Aparecida de Goiânia
5	08.03.22	48	Border collie	20.6	Female	Yes	Forebrain	Goiânia
6	10.08.22	11	Border collie	13.2	Female	No	Forebrain	Goiânia
7	10.04.18	17	Boxer	20.2	Male	No	Myelopathy	Goiânia
8	07.01.19	180	Boxer	37.0	Male	Yes	Forebrain	Goiânia
9	23.04.19	48	Boxer	39.0	Male	No	Forebrain	Goiânia
10	08.06.20	132	Boxer	22.8	Female	Yes	Myelopathy	Goiânia
11	26.05.20	156	Boxer	22.0	Female	Yes	Multifocal central nervous system	Goiânia
12	10.03.22	84	Boxer	34.0	Female	Yes	Forebrain	Goiânia
13	11.03.22	36	Boxer	23.7	Female	No	Peripheral nervous system	Goiânia
14	21.03.22	156	Boxer	30.65	Female	Yes	Multifocal central nervous system	Aparecida de Goiânia
15	15.08.22	132	Boxer	42.6	Female	Yes	Myelopathy	Goiânia
16	21.02.19	24	Bulldog	8.5	Female	No	Central vestibulopathy	Goiânia
17	08.10.19	108	Bulldog	13.4	Female	No	Forebrain	Goiânia
18	10.09.19	72	Bulldog	6.9	Female	Yes	Forebrain	Inhumas
19	21.08.20	5	French bulldog	6.7	Male	No	Lumbosacral spinal cord	Goiânia
20	15.10.20	24	French bulldog	15.4	Male	Yes	Forebrain	Goiânia
21	15.03.21	24	French bulldog	11.55	Female	Yes	Forebrain	Brasilia
22	02.08.22	108	French bulldog	12.1	Male	Yes	Forebrain	Goiânia
23	16.11.22	96	French bulldog	11.95	Female	Yes	Vestibulopathy	Goiânia
24	20.01.21	108	English bulldog	18.3	Female	Yes	Vestibulopathy	Goiânia
25	23.03.22	60	English bulldog	23.05	Female	No	Forebrain	Goiânia
26	05.07.19	4	French bulldog	7.6	Female	No	Vestibulopathy	Goiânia
27	02.05.20	15	French bulldog	13.1	Male	No	Forebrain	Goiânia
28	03.09.20	55	French bulldog	19.0	Male	Yes	Multifocal central nervous system	Goiânia
29	15.10.20	24	French bulldog	15.4	Male	Yes	Forebrain	Goiânia
30	18.05.18	3	Bull terrier	5.3	Female	No	Myelopathy	Goiânia
31	01.12.21	36	Chihuahua	3.0	Male	No	Forebrain	Goiânia
32	12.05.22	24	Chihuahua	1.4	Female	No	Myelopathy	Goiânia
33	25.07.19	180	Cocker spaniel	11.4	Male	Yes	Forebrain	Goiânia
34	28.05.21	144	Cocker spaniel	21.0	Female	No	Multifocal central nervous system	Goiânia
35	16.07.19	120	Dalmatian	27.5	Male	No	Myelopathy	Aparecida de Goiânia
36	27.08.19	24	Dalmatian	25.6	Female	No	Forebrain	Goiânia
37	11.04.18	84	Dachshund	10.3	Female	No	Myelopathy	Piracanjuba
38	30.01.19	180	Dachshund	6.45	Female	Yes	Myelopathy	Goiânia
39	23.04.19	96	Dachshund	8.7	Female	No	Myelopathy	Goiânia
40	18.06.19	84	Dachshund	8.7	Male	No	Myelopathy	Silvania
41	12.07.19	120	Dachshund	7.4	Male	No	Myelopathy	Goiânia
42	15.10.19	144	Dachshund	8.9	Female	No	Toracolombar	Goiânia
43	16.10.19	120	Dachshund	9.2	Female	Yes	Forebrain	Goiânia
44	06.08.20	24	Dachshund	10.00	Male	No	Peripheral nervous system	Goiânia
45	03.07.20	72	Dachshund	7.2	Male	No	Multifocal central nervous system	Goiânia
46	10.07.20	72	Dachshund	5.8	Female	No	Myelopathy	Goiânia
47	14.10.20	NI	Dachshund	10.8	Female	No	Myelopathy	Goiânia
48	09.08.21	7	Dachshund	6.65	Male	No	Myelopathy	Goiânia
49	11.08.21	120	Dachshund	11.45	Male	No	Myelopathy	Goiânia
50	25.08.21	96	Dachshund	7.3	Male	No	Myelopathy	Aparecida de Goiânia
51	23.03.22	84	Dachshund	9.4	Male	Yes	Forebrain	Goiânia
52	01.06.22	108	Dachshund	10.0	Female	Yes	Multifocal central nervous system	Goiânia
53	13.10.22	84	Dachshund	10.0	Male	No	Myelopathy	Goiânia
54	16.08.21	84	Fila brasileiro	47.5	Male	No	Forebrain	Senador Canedo
55	05.04.19	36	Fox paulistinha	7.4	Female	Yes	Forebrain	Goiânia
56	20.09.19	120	Golden retriever	30.0	Female	Yes	Forebrain	Goiânia
57	03.05.21	72	Golden retriever	45.0	Female	Yes	Peripheral nervous system	Goiânia
58	25.08.21	60	Siberian husky	28.4	Male	Yes	Forebrain	Goiânia
59	12.04.22	1	Siberian husky	1.2	Female	No	Brainstem	Goiânia
60	03.07.19	144	Labrador	15.4	Female	No	Myelopathy	Goiânia
61	23.07.19	120	Labrador	50.0	Male	No	Forebrain	Goiânia
62	06.11.19	24	Labrador	31.9	Male	No	Forebrain	Goiânia
63	22.11.19	180	Labrador	29.0	Male	Yes	Peripheral nervous system	Goiânia
64	01.07.20	36	Labrador	26.0	Female	No	Forebrain	Goiânia
65	27.08.20	60	Labrador	36	Female	No	Forebrain	Unavailable
66	22.03.21	4	Labrador	13.8	Female	No	Brainstem	Goiânia
67	06.09.19	36	Lhasa apso	10.2	Male	Yes	Forebrain	Goiânia
68	04.04.20	48	Lhasa apso	4.75	Female	No	Multifocal central nervous system	Goiânia
69	06.05.20	11	Lhasa apso	5.2	Male	No	Forebrain	Goiânia
70	16.07.20	72	Lhasa apso	7.5	Male	No	Brainstem	Goiânia
71	18.07.22	36	Lhasa apso	4.45	Male	No	Forebrain	Goianira
72	07.10.21	96	Lhasa apso	6.9	Male	No	Peripheral nervous system	Goiânia
73	23.04.18	11	Maltese	4.2	Male	No	Forebrain	Goiânia
74	22.01.19	72	Maltese	8.0	Female	Yes	Forebrain	Aparecida de Goiânia
75	22.05.19	72	Maltese	4.8	Male	No	Forebrain	Goiânia
76	12.07.21	48	Maltese	1.25	Female	Yes	Forebrain	Goiânia
77	19.10.22	96	Maltese	4.0	Female	Yes	Forebrain	Goiânia
78	Unavailable	Unavailable	Unavailable	Unavailable	Unavailable	Unavailable	Unavailable	Unavailable
79	19.04.22	84	Belgian shepherd	35.5	Male	Yes	Forebrain	Aparecida de Goiânia
80	27.09.22	3	Belgian shepherd	12.0	Male	No	Peripheral nervous system	Goiânia
81	25.05.21	132	Swiss shepherd	33.0	Male	No	Cauda equina	Goiânia
82	29.03.19	84	Pointer	24.5	Male	No	Forebrain	São Francisco De Goias
83	21.06.18	24	Pinscher	2.2	Male	No	Myelopathy	Goiânia
84	03.04.19	72	Pinscher	2.8	Female	Yes	Forebrain	Goiânia
85	17.04.19	48	Pinscher	2.4	Female	No	Myelopathy	Goiânia
86	25.06.19	72	Pinscher	3.0	Female	No	Forebrain	Goiânia
87	27.09.19	72	Pinscher	2.95	Female	Yes	Forebrain	Goiânia
88	03.07.20	2	Pinscher	0.85	Male	No	Multifocal central nervous system	Senador Canedo
89	03.07.20	48	Pinscher	3.5	Female	No	Myelopathy	Goiânia
90	19.07.21	6	Pinscher	1.5	Male	No	Forebrain	Goiânia
91	30.08.21	60	Pinscher	3.1	Female	No	Forebrain	Goiânia
92	27.10.21	24	Pinscher	1.6	Female	No	Peripheral nervous system	Goiânia
93	18.02.22	108	Pinscher	5.5	Male	Yes	Peripheral nervous system	Goiânia
94	24.02.22	Unavailable	Pinscher	15.0	Female	No	Brainstem	Goiânia
95	15.03.22	Unavailable	Pinscher	1.5	Male	Yes	Forebrain	Trindade
96	11.04.22	132	Pinscher	2.8	Female	No	Myelopathy	Goiânia
97	06.06.22	2	Pinscher	0.8	Female	No	Forebrain	Leopoldo de Bulhoes
98	21.06.18	156	Pit bull	26.3	Female	No	Cauda equina	Goiânia
99	09.04.19	72	Pit bull	35.0	Female	Yes	Forebrain	Goiânia
100	18.09.19	36	Pit bull	30.3	Female	Yes	Forebrain	Goiânia
101	24.03.21	84	Pit bull	30.6	Male	Yes	Multifocal central nervous system	Goiânia
102	24.02.22	96	Pit bull	40.0	Male	No	Myelopathy	Goiânia
103	15.08.22	12	Pit bull	21.8	Female	Yes	Myelopathy	Goiânia
104	14.02.22	24	Pit bull	20.65	Female	Yes	Peripheral nervous system	Bela Vista de Goias
105	07.05.18	120	Poodle	8.1	Female	Yes	Forebrain	Goiânia
106	07.05.18	96	Poodle	5.55	Male	No	Forebrain	Goiânia
107	08.01.19	132	Poodle	5.2	Female	No	Peripheric vestibulopathy	Senador Canedo
108	08.03.19	72	Poodle	9.0	Female	No	Forebrain	Goiânia
109	10.04.19	72	Poodle	9.0	Female	No	Peripheral nervous system	Goiânia
110	17.04.19	216	Poodle	4.0	Female	Yes	Forebrain	Goiânia
111	11.06.19	144	Poodle	2.5	Female	Yes	Forebrain	Goiânia
112	22.11.19	120	Poodle	8.55	Male	No	Forebrain	Hidrolandia
113	26.11.19	132	Poodle	5.3	Male	No	Myelopathy	Goiânia
114	10.12.19	144	Poodle	2.7	Male	Yes	Myelopathy	Goiânia
115	21.01.19	120	Poodle	2.7	Female	No	Forebrain	Goiânia
116	02.04.20	156	Poodle	4.0	Female	Yes	Forebrain	Goiânia
117	22.04.20	156	Poodle	2.5	Female	Yes	Forebrain	Goiânia
118	03.02.21	156	Poodle	6.65	Female	Yes	Peripheral nervous system	Goianesia
119	26.07.21	108	Poodle	4.0	Female	Yes	Myelopathy	Goiânia
120	13.04.22	48	Poodle	Unavailable	Female	No	Peripheral nervous system	Goiânia
121	22.08.22	48	Poodle	5.5	Female	Yes	Forebrain	Goiatuba
122	23.04.18	84	Pug	7.45	Male	No	Peripheral nervous system	Goiânia
123	10.05.19	24	Pug	8.0	Male	No	Forebrain	Goiânia
124	10.07.19	48	Pug	9.7	Male	Yes	Forebrain	Goiânia
125	09.10.19	24	Pug	10.75	Male	Yes	Myelopathy	Goiânia
126	08.11.19	120	Pug	11.0	Male	Yes	Forebrain	Goiânia
127	06.03.20	48	Pug	9.9	Male	Yes	Forebrain	Goiânia
128	06.11.20	72	Pug	13.5	Male	Yes	Forebrain	Goiânia
129	23.04.21	72	Pug	10.6	Male	No	Forebrain	Goiânia
130	27.05.22	132	Pug	9.2	Female	Yes	Peripheral nervous system	Unavailable
131	22.06.22	36	Pug	26.7	Male	No	Vestibulopathy	Goiânia
132	21.06.18	9	Rottweiler	33.0	Male	No	Myelopathy	Goiânia
133	28.01.19	120	Rottweiler	41.75	Male	No	Myelopathy	Goiânia
134	26.03.19	24	Rottweiler	36.0	Male	No	Forebrain	Goiânia
135	22.10.19	96	Rottweiler	37.0	Female	Yes	Peripheral nervous system	Goiânia
136	29.07.20	96	Rottweiler	43.00	Male	No	Forebrain	Goiânia
137	18.07.22	120	Rottweiler	48.0	Male	No	Myelopathy	Goiânia
138	08.12.22	144	Rottweiler	30.75	Male	No	Myelopathy	Goiânia
139	02.12.20	72	Schnauzer	10.75	Male	No	Forebrain	Goiânia
140	22.07.21	Unavailable	Schnauzer	Unavailable	Male	Yes	Multifocal central nervous system	Goiânia
141	09.08.21	72	Schnauzer	12.6	Male	No	Forebrain	Goiânia
142	09.04.18	24	Shih Tzu	4.35	Female	Yes	Forebrain	Unavailable
143	12.03.18	24	Shih Tzu	3.5	Male	Yes	Forebrain	Mineiros
144	28.02.18	72	Shih Tzu	2.5	Female	No	Peripheral nervous system	Goiânia
145	11.05.18	48	Shih Tzu	4.35	Female	Yes	Multifocal central nervous system	Vianopolis
146	26.06.18	82	Shih Tzu	5.9	Female	Yes	Forebrain	Goiânia
147	09.01.19	19	Shih Tzu	5.25	Female	No	Peripheral nervous system	Goiânia
148	10.04.19	120	Shih Tzu	6.0	Male	No	Forebrain	Goiânia
149	24.04.19	48	Shih Tzu	3.0	Female	Yes	Forebrain	Goiânia
150	05.06.19	144	Shih Tzu	7.55	Male	Yes	Forebrain	Unavailable
151	05.07.19	12	Shih Tzu	5.1	Female	Yes	Forebrain	Goiânia
152	17.07.19	12	Shih Tzu	5.1	Female	Yes	Forebrain	Goiânia
153	29.01.19	48	Shih Tzu	8.25	Female	No	Multifocal central nervous system	Goiânia
154	29.05.20	144	Shih Tzu	11.25	Male	Yes	Vestibulopathy	Goiânia
155	24.06.20	84	Shih Tzu	6.7	Female	No	Forebrain	Goiânia
156	23.09.20	60	Shih Tzu	8.3	Female	No	Forebrain	Goiânia
157	13.11.20	72	Shih Tzu	2.1	Female	Yes	Peripheral nervous system	Goiânia
158	22.02.21	60	Shih Tzu	7.0	Male	No	Forebrain	Aparecida de Goiania
159	14.04.21	144	Shih Tzu	5.6	Male	Yes	Vestibulopathy	Goiânia
160	10.05.21	96	Shih Tzu	8.0	Male	No	Forebrain	Aparecida de Goiania
161	02.06.21	120	Shih Tzu	5.7	Female	Yes	Forebrain	Goiânia
162	07.06.21	96	Shih Tzu	7.45	Male	No	Myelopathy	Goiânia
163	16.06.21	72	Shih Tzu	3.0	Female	Yes	Brainstem	Goiânia
164	07.07.21	120	Shih Tzu	4.25	Female	Yes	Forebrain	Goiânia
165	13.07.21	3	Shih Tzu	1.5	Female	No	Forebrain	Goiânia
166	28.07.21	48	Shih Tzu	8.7	Male	Yes	Forebrain	Goiânia
167	28.07.21	120	Shih Tzu	6.4	Female	Yes	Forebrain	Goiânia
168	30.07.21	48	Shih Tzu	4.9	Male	No	Toracolombar	Goiânia
169	13.10.21	108	Shih Tzu	6.2	Male	No	Forebrain	Goiânia
170	10.11.21	5	Shih Tzu	2.8	Female	No	Forebrain	Goiânia
171	25.01.22	72	Shih Tzu	6.5	Male	Yes	Myelopathy	Goiânia
172	24.02.22	3	Shih Tzu	2.55	Female	No	Peripheral nervous system	Goiânia
173	05.04.22	1	Shih Tzu	0.2	Female	No	Forebrain	Goiânia
174	06.04.22	5	Shih Tzu	Unavailable	Female	No	Brainstem	Goiânia
175	06.06.22	168	Shih Tzu	6.0	Female	No	Peripheral nervous system	Aparecida de Goiania
176	07.06.22	84	Shih Tzu	6.1	Female	No	Multifocal central nervous system	Goiânia
177	09.11.22	48	Shih Tzu	8.2	Male	No	Forebrain	Goiânia
178	11.04.19	96	Shih Tzu	3.95	Female	No	Myelopathy	Inhumas
179	23.07.19	72	German spitz	5.75	Male	No	Forebrain	Goiânia
180	05.05.21	84	German spitz	4.5	Male	Yes	Brainstem	Goiânia
181	18.04.18	72	Mix breed	3.1	Male	No	Forebrain	Unavailable
182	08.01.19	180	Mix breed	97.0	Female	Yes	Forebrain	Senador Canedo
183	01.03.19	36	Mix breed	14.5	Male	Yes	Forebrain	Goiânia
184	19.03.19	6	Mix breed	14.5	Male	No	Forebrain	Goiânia
185	22.03.19	120	Mix breed	6.5	Male	No	Forebrain	Anapolis
186	27.03.19	30	Mix breed	5.1	Female	Yes	Forebrain	Goiânia
187	29.03.19	36	Mix breed	5.4	Female	No	Forebrain	Goiânia
188	29.03.19	108	Mix breed	3.5	Male	No	Myelopathy	Goiânia
189	02.04.19	156	Mix breed	10.4	Male	Yes	Myelopathy	Goiânia
190	03.04.19	60	Mix breed	15.7	Female	Yes	Peripheral nervous system	Goiânia
191	05.04.19	36	Mix breed	14.5	Male	Yes	Forebrain	Goiânia
192	05.04.19	96	Mix breed	19.0	Female	No	Forebrain	Goiânia
193	16.04.19	108	Mix breed	8.25	Female	No	Myelopathy	Goiânia
194	24.04.19	156	Mix breed	9.0	Male	No	Forebrain	Goiânia
195	08.05.19	96	Mix breed	6.4	Male	Yes	Forebrain	Goiânia
196	10.05.19	24	Mix breed	22.0	Male	No	Myelopathy	Goiânia
197	29.05.19	60	Mix breed	11.95	Male	Yes	Forebrain	Goianira
198	07.06.19	36	Mix breed	7.3	Male	No	Forebrain	Goiânia
199	11.06.19	96	Mix breed	12.0	Male	No	Myelopathy	Goiânia
200	18.06.19	72	Mix breed	19.8	Male	No	Vestibulopathy	Aparecida de Goiania
201	25.06.19	36	Mix breed	29.0	Male	No	Myelopathy	Goiânia
202	02.07.19	24	Mix breed	8.7	Male	No	Forebrain	Goiânia
203	02.07.19	144	Mix breed	10.1	Female	Yes	Forebrain	Goiânia
204	12.07.19	120	Mix breed	6.85	Female	Yes	Forebrain	Unavailable
205	16.07.19	36	Mix breed	5.7	Female	No	Myelopathy	Goiânia
206	27.08.19	24	Mix breed	12.9	Male	No	Forebrain	Goiânia
207	15.09.19	12	Mix breed	6.6	Male	No	Forebrain	Unavailable
208	11.10.19	168	Mix breed	3.25	Female	Yes	Forebrain	Goiânia
209	11.10.19	24	Mix breed	8.0	Female	No	Forebrain	Goiânia
210	18.09.19	36	Mix breed	9.5	Female	No	Forebrain	Goiânia
211	08.10.19	72	Mix breed	26.3	Male	Yes	Forebrain	Goiânia
212	30.10.19	8	Mix breed	32.5	Male	No	Forebrain	Aparecida de Goiania
213	19.11.19	108	Mix breed	41.0	Male	No	Myelopathy	Goiânia
214	18.11.19	72	Mix breed	5.9	Male	Yes	Myelopathy	Goiânia
215	04.12.19	96	Mix breed	6.9	Female	No	Forebrain	Goiânia
216	11.12.19	96	Mix breed	8.0	Female	No	Forebrain	Goiânia
217	29.01.20	12	Mix breed	2.7	Female	No	Multifocal central nervous system	Goiânia
218	03.03.20	2	Mix breed	1.4	Female	No	Forebrain	Goiânia
219	04.03.20	180	Mix breed	13.5	Female	Yes	Forebrain	Goiânia
220	03.11.20	24	Mix breed	12.7	Female	No	Forebrain	Goiânia
221	03.12.20	36	Mix breed	2.7	Male	No	Peripheral nervous system	Goiânia
222	13.03.20	11	Mix breed	3.95	Female	No	Myelopathy	Goiânia
223	13.03.20	Unavailable	Mix breed	6.9	Female	No	Forebrain	Goiânia
224	13.03.20	84	Mix breed	32.6	Male	No	Multifocal central nervous system	Goiânia
225	06.05.20	216	Mix breed	9.05	Female	Yes	Forebrain	Goiânia
226	19.06.20	24	Mix breed	24.2	Male	No	Peripheral nervous system	Goiânia
227	10.07.20	24	Mix breed	7.2	Female	No	Myelopathy	Aparecida de Goiania
228	28.09.20	96	Mix breed	12.5	Male	No	Forebrain	Goiânia
229	18.11.20	180	Mix breed	4.8	Male	Yes	Multifocal central nervous system	Goiânia
230	25.01.21	24	Mix breed	6.4	Male	No	Forebrain	Goiânia
231	10.02.21	5	Mix breed	6.05	Male	No	Forebrain	Goiânia
232	01.03.21	132	Mix breed	5.4	Female	Yes	Forebrain	Goiânia
233	15.03.21	156	Mix breed	13.0	Male	No	Multifocal central nervous system	Goiânia
234	17.03.21	39	Mix breed	6.1	Male	Yes	Forebrain	Senador Canedo
235	19.03.21	36	Mix breed	12.0	Female	No	Forebrain	Senador Canedo
236	14.04.21	60	Mix breed	17.0	Male	Yes	Forebrain	Goiânia
237	03.05.21	108	Mix breed	10.0	Male	Yes	Forebrain	Goiânia
238	10.05.21	36	Mix breed	6.9	Female	Yes	Forebrain	Goiânia
239	28.05.21	108	Mix breed	18.8	Male	No	Multifocal central nervous system	Goiânia
240	02.06.21	48	Mix breed	17.5	Male	No	Toracolombar	Goiânia
241	28.06.21	24	Mix breed	15.2	Female	No	Forebrain	Goiânia
242	02.07.21	84	Mix breed	17.3	Female	Yes	Peripheral nervous system	Goiânia
243	05.07.21	144	Mix breed	10.2	Female	No	Forebrain	Goiânia
244	06.07.21	156	Mix breed	Unavailable	Female	No	Peripheral nervous system	Goiânia
245	13.07.21	60	Mix breed	8.55	Female	No	Forebrain	Goiânia
246	28.07.21	36	Mix breed	8.55	Female	No	Forebrain	Goiânia
247	18.08.21	192	Mix breed	10.9	Male	Yes	Multifocal central nervous system	Goiânia
248	25.08.21	60	Mix breed	7.3	Female	No	Forebrain	Goiânia
249	13.09.21	60	Mix breed	7.45	Female	Yes	Cauda equina	Goiânia
250	18.10.21	156	Mix breed	10.2	Female	No	Forebrain	Goiânia
251	27.10.21	96	Mix breed	9.7	Female	Yes	Forebrain	Goiânia
252	24.11.21	144	Mix breed	13.0	Female	No	Forebrain	Goiânia
253	01.12.21	168	Mix breed	12.0	Female	Yes	Forebrain	Goiânia
254	08.12.21	120	Mix breed	5.8	Female	No	Forebrain	Goiânia
255	09.02.22	132	Mix breed	7.05	Female	No	Forebrain	Aparecida de Goiania
256	22.02.22	72	Mix breed	7.8	Male	No	Myelopathy	Goiânia
257	24.02.22	120	Mix breed	5.3	Female	Yes	Forebrain	Goiânia
258	23.03.22	120	Mix breed	12.65	Male	No	Peripheral nervous system	Goiânia
259	24.03.22	132	Mix breed	14.0	Male	No	Multifocal central nervous system	Goiânia
260	28.03.22	24	Mix breed	3.4	Female	No	Forebrain	Goiânia
261	06.04.22	204	Mix breed	5.4	Male	No	Toracolombar	Goiânia
262	13.04.22	72	Mix breed	Unavailable	Male	No	Myelopathy	Goiânia
263	18.04.22	96	Mix breed	2.0	Male	Yes	Multifocal central nervous system	Goiânia
264	09.05.22	24	Mix breed	19.2	Male	Yes	Forebrain	Goiânia
265	26.05.22	24	Mix breed	5.6	Male	No	Forebrain	Goiânia
266	09.06.22	84	Mix breed	16.75	Male	No	Cauda equina	Goiânia
267	20.06.22	108	Mix breed	18.8	Male	No	Lumbosacral spinal cord	Goiânia
268	22.06.22	48	Mix breed	11.3	Male	No	Myelopathy	Senador Canedo
269	29.06.22	36	Mix breed	20.0	Female	No	Myelopathy	Palmeiras de Goias
270	08.08.22	36	Mix breed	22.7	Female	Yes	Forebrain	Aparecida de Goiania
271	10.08.22	180	Mix breed	12.1	Male	Yes	Forebrain	Goiânia
272	11.08.22	168	Mix breed	13.9	Male	Yes	Myelopathy	Aparecida de Goiania
273	16.08.22	72	Mix breed	4.5	Male	No	Brainstem	Goiânia
274	29.08.22	144	Mix breed	23.0	Female	Yes	Multifocal central nervous system	Goiânia
275	13.09.22	48	Mix breed	2.45	Female	No	Myelopathy	Goiânia
276	13.09.22	48	Mix breed	8.4	Male	No	Myelopathy	Goiânia
277	27.09.22	180	Mix breed	11.75	Female	Yes	Myelopathy	Anapolis
278	11.10.22	36	Mix breed	8.5	Male	No	Brainstem	Petrolina de Goias
279	13.10.22	Unavailable	Mix breed	12.8	Male	No	Myelopathy	Goiânia
280	19.10.22	48	Mix breed	47.8	Male	Yes	Forebrain	Goiânia
281	26.10.22	24	Mix breed	2.7	Female	Yes	Myelopathy	Aparecida de Goiania
282	17.11.22	156	Mix breed	3.9	Female	Yes	Myelopathy	Goiânia
283	23.11.22	24	Mix breed	10.0	Female	Yes	Forebrain	Goiânia
284	29.11.22	36	Mix breed	8.9	Female	No	Forebrain	Goiânia
285	30.01.19	48	Dachshund	8.0	Female	No	Myelopathy	Goiânia
286	22.05.20	60	Dachshund	Unavailable	Male	No	Multifocal central nervous system	Goiânia
287	18.08.22	84	Dachshund	7.8	Female	No	Myelopathy	Goiânia
288	22.02.22	96	Weimaramer	22.2	Male	No	Myelopathy	Goiânia
289	11.02.19	168	West highland	7.0	Female	No	Forebrain	Unavailable
290	20.03.19	168	Yorkshire	5.0	Female	Yes	Forebrain	Goiânia
291	12.04.19	72	Yorkshire	1.55	Female	Yes	Forebrain	Goiânia
292	28.08.19	168	Yorkshire	2.0	Female	Yes	Cranio_Cervical	Goiânia
293	16.10.19	96	Yorkshire	3.8	Female	No	Forebrain	Goiânia
294	25.10.19	96	Yorkshire	5.3	Male	No	Forebrain	Goiânia
295	13.03.20	84	Yorkshire	2.8	Male	No	Forebrain	Goiânia
296	06.08.20	96	Yorkshire	7.00	Female	Yes	Peripheral nervous system	Goiânia
297	17.07.20	156	Yorkshire	3.4	Female	Yes	Multifocal central nervous system	Goiânia
298	19.03.21	36	Yorkshire	3.25	Female	No	Forebrain	Aparecida de Goiania
299	13.07.21	48	Yorkshire	5.2	Female	No	Forebrain	Goiânia
300	26.07.21	108	Yorkshire	4.3	Female	Yes	Forebrain	Goiânia
301	08.03.22	192	Yorkshire	3.35	Male	No	Multifocal central nervous system	Goiânia
302	10.03.22	132	Yorkshire	3.3	Female	Yes	Brainstem	Goiânia
303	29.06.22	84	Yorkshire	2.6	Male	No	Multifocal central nervous system	Goiânia
304	29.06.22	120	Yorkshire	3.8	Female	Yes	Forebrain	Aparecida de Goiania
305	25.07.22	180	Yorkshire	5.8	Male	Yes	Myelopathy	Goiânia
306	24.08.22	8	Yorkshire	0.65	Male	No	Multifocal central nervous system	Goiânia
307	30.11.22	60	Yorkshire	2.8	Male	No	Lumbosacral spinal cord	Senador Canedo
308	22.01.19	3	Labrador	16.0	Male	No	Forebrain	Goiânia
309	26.03.19	4	Mix breed	2.1	Female	No	T3-L3 spinal segment	Goiânia
310	03.04.19	77	Beagle	16.5	Female	Yes	Forebrain	Goiânia
311	17.05.19	5	Border collie	8.9	Male	No	Forebrain	Goiânia
312	02.07.19	36	Saint bernard	55.8	Female	Yes	Forebrain	Goiânia
313	03.07.19	24	Poodle	1.5	Female	No	Forebrain	Goiânia
314	18.10.19	48	Mix breed	18.7	Male	Yes	Forebrain	Goiânia
315	12.11.19	108	American bulldog	26.0	Male	No	Forebrain	Goiânia
316	31.01.20	7	Mix breed	10.65	Female	No	Multifocal central nervous system	Unavailable
317	15.09.19	84	Mix breed	7.25	Female	Yes	Multifocal central nervous system	Goiânia
318	23.10.20	96	Shih Tzu	7.3	Male	No	Forebrain	Aparecida Goiânia
319	06.11.20	12	Cane corso	40.0	Male	No	Forebrain	Santo Antonio de Goias
320	08.02.21	24	Mix breed	5.0	Female	No	T3-L3 spinal segment	Goiânia
321	31.03.21	48	Golden	43.1	Male	No	Forebrain	Senador Canedo
322	27.05.21	6	Siberian husky	Unavailable	Male	No	Multifocal central nervous system	Goiânia
323	16.06.21	60	Yorkshire	2.65	Female	No	Multifocal central nervous system	Goiânia
324	23.03.21	36	Mix breed	12.0	Female	No	Forebrain	Goiânia
325	05.07.21	12	Boxer	Unavailable	Female	No	Peripheral nervous system	Goiânia
326	27.09.21	24	Pinscher	1.75	Female	Yes	Brainstem	Goiânia
327	04.10.21	17	Mix breed	14.65	Female	Yes	Forebrain	Goiânia
328	18.03.22	84	Boxer	34.0	Female	Yes	Multifocal central nervous system	Goiânia
329	28.03.22	7	Rottweiler	35.0	Male	No	L4-S3 spinal segment	Goiânia
330	07.04.22	84	Maltes	4.3	Male	No	Forebrain	Goiânia
331	29.06.22	144	Mix breed	14.5	Female	Yes	C6-T2 spinal segment	Goiânia
332	27.07.22	24	Mix breed	23.55	Female	No	Forebrain	Goiânia
333	01.09.22	72	Mix breed	15.2	Female	Yes	Forebrain	Goiânia
334	13.09.22	60	Mix breed	3.9	Female	Unavailable	Toracolombar	Goiânia
335	09.05.22	5	Shih Tzu	4.3	Male	No	Forebrain	Goiânia
336	11.04.18	180	Mix breed	18.0	Male	No	Forebrain	Goiânia
337	27.04.18	72	Golden	31.0	Female	Yes	C6-T2 spinal segment	Goiânia
338	21.01.20	60	Mix breed	21.55	Male	No	Forebrain	Unavailable
339	08.10.19	48	French bulldog	9.2	Female	Yes	L4-S3 spinal segment	Goiânia
340	18.10.19	36	Chow chow	15.6	Male	No	Forebrain	Goiânia
341	21.01.20	96	Mix breed	Unavailable	Female	No	Forebrain	Goiânia
342	18.01.21	24	Mix breed	13.4	Male	No	Forebrain	Inhumas
343	30.07.21	24	Mix breed	13.4	Male	No	Forebrain	Inhumas

## Sheet: EXCLUDED
ANIMAL	1ST CONSULTATION DATE (DD/MM/AA)	AGE (MONTHS)	BREED	WEIGHT (KILOGRAMS)	SEX	NEUTER STATUS	NEUROLOCALIZATION	CITY	REASON FOR EXCLUSION
1	Unavailable	48	Mix breed	10.35	Male	No	Forebrain	Aparecida de Goiânia	Suspected CDV infection without confirmatory testing
2	10.04.18	8	Mix breed	7.65	Male	No	Forebrain	Goiânia	Suspected CDV infection without confirmatory testing
3	06.04.18	156	Poodle	6.05	Female	No	C6-T2 spinal segment	Goiânia	Suspected CDV infection without confirmatory testing
4	12.02.19	84	Labrador	32.4	Male	No	Forebrain	Goiânia	Suspected CDV infection without confirmatory testing
5	29.05.19	60	Mix breed	11.95	Male	Yes	Forebrain	Goianira	Suspected CDV infection without confirmatory testing
6	28.06.19	4	French bulldog	7.6	Female	No	Vestibulopathy	Goiânia	Suspected CDV infection without confirmatory testing
7	04.10.19	6	Poodle	1.2	Female	No	Vestibulopathy	Goiânia	Suspected CDV infection without confirmatory testing
8	27.10.19	9	Border collie	14.2	Male	No	Forebrain	Unavailable	Suspected CDV infection without confirmatory testing
9	24.01.20	60	Chow chow	15.9	Male	No	Multifocal central nervous system	Goiânia	Suspected CDV infection without confirmatory testing
10	30.03.20	36	Mix breed	8.0	Male	No	Forebrain	Goiânia	Suspected CDV infection without confirmatory testing
11	03.07.20	24	Shih Tzu	4.5	Female	No	Multifocal central nervous system	Aparecida de Goiânia	Suspected CDV infection without confirmatory testing
12	25.10.21	36	Fila brasileiro	39.0	Male	No	T3-L3 spinal segment	Goiânia	Suspected CDV infection without confirmatory testing
13	05.04.21	96	Shih Tzu	3.0	Male	No	Brainstem	Aparecida de Goiânia	Suspected CDV infection without confirmatory testing
14	07.04.21	108	Yorkshire	3.0	Female	No	Multifocal central nervous system	Goiânia	Suspected CDV infection without confirmatory testing
15	26.05.21	72	Labrador	29.9	Female	No	Forebrain	Goiânia	Suspected CDV infection without confirmatory testing
16	07.06.21	108	Shih Tzu	4.45	Female	No	Brainstem	Goiânia	Suspected CDV infection without confirmatory testing
17	09.06.21	5	Mix breed	3.5	Male	No	Forebrain	Goiânia	Suspected CDV infection without confirmatory testing
18	23.06.21	9	Shih Tzu	2.7	Female	No	Multifocal central nervous system	Ouvidor	Suspected CDV infection without confirmatory testing
19	28.06.21	108	Shih Tzu	4.97	Female	No	Brainstem	Goiânia	Suspected CDV infection without confirmatory testing
20	02.07.21	72	Mix breed	10.9	Female	No	T3-L3 spinal segment	Goiânia	Suspected CDV infection without confirmatory testing
21	13.07.21	48	Poodle	3.7	Female	No	Brainstem	Goiânia	Suspected CDV infection without confirmatory testing
22	09.08.21	48	Mix breed	15.95	Female	No	Forebrain	Aparecida de Goiânia	Suspected CDV infection without confirmatory testing
23	16.08.21	72	Rottweiler	41.6	Male	Yes	C1-C5 spinal segment	Senador Canedo	Suspected CDV infection without confirmatory testing
24	07.10.21	72	Dachshund	10.6	Male	No	C6-T2 spinal segment	Goiânia	Suspected CDV infection without confirmatory testing
25	27.10.21	36	Mix breed	14.9	Female	Yes	Forebrain	Goiânia	Suspected CDV infection without confirmatory testing
26	23.02.22	36	Pinscher	2.2	Female	Unavailable	Multifocal central nervous system	Goiânia	Suspected CDV infection without confirmatory testing
27	07.03.22	Unavailable	Mix breed	Unavailable	Female	No	Brainstem	Goiânia	Suspected CDV infection without confirmatory testing
28	16.03.22	48	Mix breed	5.8	Female	No	Forebrain	Goiânia	Suspected CDV infection without confirmatory testing
29	23.03.22	72	Mix breed	15.6	Female	No	Forebrain	Goiânia	Suspected CDV infection without confirmatory testing
30	04.04.22	24	Mix breed	3.2	Female	No	Forebrain	Unavailable	Suspected CDV infection without confirmatory testing
31	07.04.22	60	Chow chow	13.1	Female	No	Multifocal central nervous system	Goiânia	Suspected CDV infection without confirmatory testing
32	11.04.22	36	Mix breed	Unavailable	Male	No	L4-S2 spinal segment	Goiânia	Suspected CDV infection without confirmatory testing
33	25.05.22	180	Poodle	9.2	Female	Yes	Forebrain	Goiânia	Suspected CDV infection without confirmatory testing
34	01.06.22	192	Shih Tzu	7.1	Female	Yes	Forebrain	Goiânia	Suspected CDV infection without confirmatory testing
35	13.06.22	216	Mix breed	6.2	Female	No	Brainstem	Goiânia	Suspected CDV infection without confirmatory testing
36	24.05.22	84	Belgian shepherd	37.3	Male	Yes	Forebrain	Senador Canedo	Suspected CDV infection without confirmatory testing
37	06.07.22	48	Pinscher	5.1	Female	No	C1-C5 spinal segment	Rio Verde	Suspected CDV infection without confirmatory testing
38	07.07.22	24	Shih Tzu	3.75	Female	Yes	Brainstem	Goiânia	Suspected CDV infection without confirmatory testing
39	20.07.22	24	Dachshund	6.4	Male	No	Forebrain	Goiânia	Suspected CDV infection without confirmatory testing
40	01.08.22	84	Mix breed	26.0	Female	No	Forebrain	Goiânia	Suspected CDV infection without confirmatory testing
41	16.09.22	120	Mix breed	16.9	Male	No	Forebrain	Goiânia	Suspected CDV infection without confirmatory testing
42	26.09.22	156	Shiba inu	4.0	Female	Yes	Brainstem	Goiânia	Suspected CDV infection without confirmatory testing
43	26.10.22	24	Mix breed	12.2	Male	No	Multifocal central nervous system	Goiânia	Suspected CDV infection without confirmatory testing
44	16.11.22	72	Shih Tzu	7.55	Male	Yes	Forebrain	Caldas Novas	Suspected CDV infection without confirmatory testing
45	25.07.22	48	Shih Tzu	6.4	Male	No	Multifocal central nervous system	Goiânia	Suspected CDV infection without confirmatory testing
46	20.09.21	17	Mix breed	15.2	Female	No	Forebrain	Goiânia	Suspected CDV infection without confirmatory testing
47	30.06.21	72	Mix breed	29.0	Male	No	Forebrain	Goiânia	Suspected CDV infection without confirmatory testing
48	21.08.20	144	Dachshund	10.0	Male	No	Multifocal central nervous system	Rio Verde	Suspected CDV infection without confirmatory testing
49	20.09.19	24	Dachshund	8.0	Female	No	Forebrain	Goiânia	Suspected CDV infection without confirmatory testing
50	24.08.22	36	Mix breed	9.45	Female	Yes	Forebrain	Goiânia	Suspected CDV infection without confirmatory testing
51	12.07.21	36	Mix breed	9.35	Female	No	Multifocal central nervous system	Goiânia	Suspected CDV infection without confirmatory testing
52	Unavailable	Unavailable	Mix breed	Unavailable	Female	No	Myelopathy	Unavailable	Incomplete records
